# Supplementary material for: Edible Insects as a Novel Source of Bioactive Peptides: A Systematic Review
Source: Foods. 2023 May 17;12(10):2026. doi: 10.3390/foods12102026 (PMC10216942; doi:10.3390/foods12102026)
Supplement: Supplementary file 1 [file foods-12-02026-s001.zip]

Archive with 1 entries (1 files):
- foods-2343386-supplementary.xlsx
