# Supplementary material for: Edible Insects as a Novel Source of Bioactive Peptides: A Systematic Review
Source: Foods. 2023 May 17;12(10):2026. doi: 10.3390/foods12102026 (PMC10216942; doi:10.3390/foods12102026)
Supplement: Supplementary file 1 [file foods-12-02026-s001.zip › foods-2343386-supplementary.xlsx]

## Sheet: Results
insect species	sample	sample treatment	type of study	type of GI digestion (enzymes used (a) to obtain the peptides; (b) to evaluate peptide stability)	analytical methods for peptide identification	peptide sequence	bioactive property	enzyme/cellular/organ/animal target	in vitro assays	in vitro outputs	in vivo assays	in vivo outputs	in silico assays (software/database)	bibliographic reference
Alphitobius diaperinus (lesser mealworm)	raw larvae flour	enzymatic proteolysis: artichoke (Cynara scolymus L.) enzyme extract	in vitro/in silico	in vitro (trypsin (a))	nLC-MS/MS	GLIGAPIAAPI	antioxidant	_	DPPH radical scavenging ability	59.10 ± 1.4 µM Trolox/mg Peptides	_	_	individual peptide bioactivity (BIOPEP datbase)	Tejada et al. (2022). Bioactivities of Mealworm (Alphitobius diaperinus L.) Larvae Hydrolysates Obtained from Artichoke (Cynara scolymus L.) Proteases. Biology, 11(5). https://doi.org/10.3390/biology11050631
						AYVGPDGVTY	antioxidant
						SIGDGIARVY	_
						TVGDGIARVY	_
						AESEVAALNR	antioxidant
						GLIGAPIAAPIA	antioxidant
						WDDMEKIW	_
						VDAAVLEKLE	antioxidant
						ASVVEKLGDYL	antioxidant
						VDAAVLEKLEA	antioxidant
						AGFAGDDAPRAVF	antioxidant
						GLIGAPIAAPIAAPL	antioxidant
						ASLEAEAKGKAEAL	antioxidant
						AIANAAEKKQKAF	antioxidant
						FSLPHAILRLDL	antioxidant
						YALPHAILRIDL	antioxidant
						VDAAVLEKLEAGF	antioxidant
						GLIGAPIAAPIAAPLA	antioxidant
						PADTPEVAAAKVAHA	antioxidant
						LKVDDLAAELDASQ	antioxidant
	larvae protein extract					APVAVAHAAVPA	antioxidant/antihypertensive	ACE	(1) radical scavenging ability; (2) ACE inhibition (IC50)	(1) 18.79 ± 0.8 µM Trolox/mg Peptides; (2) 111.33 ± 21.3 µg Peptides/mL;
						VAYSPAAVVSH	antioxidant	_
						ASVVEKLGDY	antioxidant/antihypertensive	ACE
						GLIGAPIAAPIAA	antioxidant/antihypertensive	ACE
						LEKDNALDRAAM	antihypertensive	ACE
Apis mellifera (honeybee)	Three-day-old larva	_	in vitro	in vitro ( pepsin, trypsin and α-chymotrypsin (a))	UPLC/Q-TOF-MS	LLKPY	antihypertensive	ACE	ACE inhibition (IC50)	54.9 µmol/L	_	_	_	Xu et al. (2015). Purification and identification of angiotensin I-converting enzyme-inhibitory peptides from apalbumin 2 during simulated gastrointestinal digestion. J Sci Food Agric, 95(5), 906-914. https://doi.org/10.1002/jsfa.6755
	Freeze-dried granules of honeybee pupae of drones	enzymatic proteolysis: neutrase	in vitro/in silico	in silico: Peptide Cutter (pepsin, trypsin, chymotrypsin (b))	LC–MS/MS	AVFPSIVGR	antihypertensive	ACE	ACE inhibition (IC50)	6.64 µM	_	_	_	Yang et al. (2019). Purification and identification of peptides with high angiotensin-I converting enzyme (ACE) inhibitory activity from honeybee pupae (Apis mellifera) hydrolysates with in silico gastrointestinal digestion. Eur Food Res Technol, 245(3), 535-544. https://doi.org/10.1007/s00217-018-03223-7
						PGKVHIT	antihypertensive	ACE	ACE inhibition (IC50)	223.869 µM
				in silico: Peptide Cutter (pepsin, chymotrypsin (b))		PPVLVFV	antihypertensive	ACE	ACE inhibition (IC50)	47.786 µM
Bombyx mori (Silkworm)	pupae power	_	in vitro/in silico	in vitro (pepsin, trypsin and α-chymotrypsin (a))	IT-MS/MS	ASL	antihypertensive	ACE	ACE inhibition (IC50)	102.15 μM	_	_	molecular docking: PDB ID 1O8A (Discovery Studio 2.1)	Wu et al. (2015). A novel angiotensin-I converting enzyme (ACE) inhibitory peptide from gastrointestinal protease hydrolysate of silkworm pupa (Bombyx mori) protein: Biochemical characterization and molecular docking study. Peptides, 68, 17-24. https://doi.org/10.1016/j.peptides.2014.07.026
	pupae	enzymatic proteolysis: neutral protease	in vitro/in silico	in vitro ( Pepsin?, pancreatin ?(a))	MALDI-TOF/TOF-MS	RYL	antihypertensive	ACE	ACE inhibition (IC50)	3.31 ± 0.11 μM	_	_	molecular docking: PDB ID 1O86 (Surflex-Dock )	Liu et al. (2017). Ultrafast Screening of a Novel, Moderately Hydrophilic Angiotensin-Converting-Enzyme-Inhibitory Peptide, RYL, from Silkworm Pupa Using an Fe-Doped-Silkworm-Excrement-Derived Biocarbon: Waste Conversion by Waste. J Agric Food Chem, 65(51), 11202-11211. https://doi.org/10.1021/acs.jafc.7b04442
	pupae	enzymatic proteolysis: neutral alcalse	in vitro/ in silico	in vitro (pepsin, pancreatin (b))	MALDI-TOF/TOF MS	GAMVVH	antihypertensive	ACE	ACE inhibition (IC50)	19.39 ±0.21 μM	_	_	molecular docking: PDB ID 1O86 (Surflex-Dock )	Tao et al. (2017). Graphitized Porous Carbon for Rapid Screening of Angiotensin-Converting Enzyme Inhibitory Peptide GAMVVH from Silkworm Pupa Protein and Molecular Insight into Inhibition Mechanism. J Agric Food Chem, 65(39), 8626-8633. https://doi.org/10.1021/acs.jafc.7b03195
	pupae	_	in vitro/in silico	in silico: ProteinProspector (pepsin,trypsin, chymotrypsin, elastase, carboxypeptidase A and B, and aminopeptidases (a))	_	DNKDCFL	Anti-Microbial	_	_	_	_	_	predicted bioactivity (PeptideRanker); Predicted Anti-Microbial activity (Discriminate Analysis Classifier score; CAMP database, Bioactivity Probability Score, AMP Probability)	Altomare et al. (2020). Silkworm pupae as source of high-value edible proteins and of bioactive peptides. Food Sci Nutr, 8(6), 2652-2661. https://doi.org/10.1002/fsn3.1546
						NNKMNCM	Anti-Microbial
						TREQWF	Anti-Microbial
						DNGSGMCK	Anti-Microbial
						ESCMNCR	Anti-Microbial
						ESCMNCRW	_
						NDNRINF	Anti-Microbial
						RSDCHGF	_
						KDCYTNM	Anti-Microbial
						DSFDKNL	_
						KNCESCMNC	_
						KNCESCMNCR	_
						QNGKMDF	_
						CMNCRW	_
						DQCIKNF	_
						NCESCMNCRW	_
						NCESCMNC	_
						QRSDCHGF	_
						QTCDMKM	_
						NCESCMNCR	_
						PRGTEGGF	_
						CQSHCRA	_
						SDWRNF	_
	pupae	Alcalase®	in vitro	_	UPLC–ESI-MS/MS	NDVLFF	antioxidant	AAPH induced HepG2 cells	SOD activity (SO inhibition)	30.43 ± 7.90 %	_	_	_	Cermeño et al. (2022). Identification of peptides from edible silkworm pupae (Bombyx mori) protein hydrolysates with antioxidant activity. J Funct Foods, 92. https://doi.org/10.1016/j.jff.2022.105052
									ROS production	83.2 ± 8.0 %
						SWFVTPF	antioxidant	AAPH induced HepG2 cells	SOD activity (SO inhibition)	36.96 ± 7.31%
									_	_
	protein sequences (OMICS Scientific Database)	_	in vitro/in silico	in silico:PeptideCutter (all available enzymes and chemicals provided by the software (a))	_	QPGR	antidiabetic	α-glucosidase	α-glucosidase inhibition (IC50)	65.8 μmol/L	_	_	QSAR (MOE); molecular docking: PDB ID 2QMJ (MOE)	Zhang et al. (2016). Molecular mechanisms of novel peptides from silkworm pupae that inhibit α-glucosidase. Peptides, 76, 45-50. https://doi.org/10.1016/j.peptides.2015.12.004 *
						SQSPA	antidiabetic	α-glucosidase	α-glucosidase inhibition (IC50)	20 μmol/L
						QPPT	antidiabetic	α-glucosidase	α-glucosidase inhibition (IC50)	560 μmol/L
						NSPR	antidiabetic	α-glucosidase	α-glucosidase inhibition (IC50)	205 μmol/L
	pupae	ultramicro-pretreated; enzymatic proteolysis (alcalase)	in vitro	in vitro (pepsin, trypsin (b))	LC-ESI-MS/MS	PNPNTN	immunomodulatory	six-week-old ICR mice splenocites	splenocyte proliferation	92.9% (100 μg/ml of PNPPNTN)	_	_	_	Li et al. (2019). Purification and characterization of a novel immunomodulatory hexapeptide from alcalase hydrolysate of ultramicro-pretreated silkworm (Bombyx mori) pupa protein. J Asia Pac Entomol, 22(3), 633-637. https://doi.org/10.1016/j.aspen.2019.04.005
									Con A- or LPS-induced splenocyte proliferation	248.4% (100 μg/ml of PNPPNTN
	Silkworm pupa powder	ultrasonic pretreatment; enzymatic proteolysis (alcalase)	in vitro/ in silico	in vitro (pepsin, trypsin and α-chymotrypsin (b))	IT-MS/MS	KHV	antihypertensive	ACE	ACE inhibition (IC50)	12.82 μM	_	_	molecular docking: PDB ID 1O8A (Discovery Studio 2.1)	Jia et al. (2015). Purification and molecular docking study of a novel angiotensin-I converting enzyme (ACE) inhibitory peptide from alcalase hydrolysate of ultrasonic-pretreated silkworm pupa (Bombyx mori) protein. Process Biochem, 50(5), 876-883. https://doi.org/10.1016/j.procbio.2014.12.030 *
	Degreased dry pupae	enzymatic proteolysis (acidic protease, neutral protease)	in vitro	in vitro (pepsin, pancreatin, chymotrypsin (b))	LC–MS/MS	FKGPACA	antioxidant	_	ABTS radical scavenging activity (IC50)	0.312 ± 0.015 mmol/L	_	_	_	Zhang et al. (2021). Identification and characterization of two novel antioxidant peptides from silkworm pupae protein hydrolysates. Eur Food Res Technol, 247(2), 343-352. https://doi.org/10.1007/s00217-020-03626-5
						SVLGTGC	antioxidant		ABTS radical scavenging activity (IC50)	0.181 ± 0.010 mmol/L
	Defatted dry pupae	enzymatic proteolysis (acidic protease)	in vitro/ in silico	_	LC–MS/MS	APPPKK	antihypertensive	ACE	ACE inhibition (IC50)	0.047 mg/mL	_	_	molecular docking: PDB ID 1O8A (MOE)	Wang et al. (2010). Isolation of a novel peptide from silkworm pupae protein components and interaction characteristics to angiotensin I-converting enzyme. Eur Food Res Technol, 232(1), 29-38. https://doi.org/10.1007/s00217-010-1358-8 *
	pupae	enzymatic proteolysis (neutral protease)	in vitro/ in silico	in vitro (pepsin, pancreatin (b))	MALDI-TOF/TOF MS	GNPWM	antihypertensive	ACE	ACE inhibition (IC50)	21.70 μM	_	_	molecular docking:PDB ID 1O86 (Surflex-Dock)	Tao et al. (2017). Purification, modification and inhibition mechanism of angiotensin I-converting enzyme inhibitory peptide from silkworm pupa (Bombyx mori) protein hydrolysate. Process Biochem, 54, 172-179. https://doi.org/10.1016/j.procbio.2016.12.022 *
	pupae protein sequences (OMICS Scientific Database)	_	in vitro/ in silico	in silico:PeptideCutter (all available enzymes and chemicals provided by the software (a))	_	IF	antihypertensive	ACE	ACE inhibition (IC50)	2.00±0.12 μmol/L	_	_	QSAR (MOE); molecular docking (MOE)	Wang et al. (2014). Molecular mechanisms of several novel dipeptides with angiotensin-iconverting enzyme inhibitory activity from in-silico screening of silkworm pupae protein. Curr Pharm Biotechnol, 15(8), 691-699. https://doi.org/10.2174/138920101508140930153336
						GD	antihypertensive	ACE	ACE inhibition (IC50)	12500.00±0.2 μmol/L
						DA	antihypertensive	ACE	ACE inhibition (IC50)	223.00±0.25 μmol/L
						TE	antihypertensive	ACE	ACE inhibition (IC50)	673.00±0.14 μmol/L
						TA	antihypertensive	ACE	ACE inhibition (IC50)	594.00±0.018 μmol/L
						ES	antihypertensive	ACE	ACE inhibition (IC50)	7937.00±0.16 μmol/L
						SS	antihypertensive	ACE	ACE inhibition (IC50)	541.00±0.21 μmol/L
						ST	antihypertensive	ACE	ACE inhibition (IC50)	1052.00±0.34 μmol/L
						SD	antihypertensive	ACE	ACE inhibition (IC50)	12113.00±0.28 μmol/L
						QD	antihypertensive	ACE	ACE inhibition (IC50)	4019.00±0.16 μmol/L
						QE	antihypertensive	ACE	ACE inhibition (IC50)	1410.00±0.27 μmol/L
	pupae	enzymatic proteolysis (alcalase)	in vitro/ in silico	_	LC-MS/MS	AAEYPA	antioxidant	_	ABTS radical scavenging activity (IC50)	70.32 ± 1.43 μg/mL	_	_		Khammuang et al. (2022). Purification and identification of novel antioxidant peptides from silkworm pupae (Bombyx mori) protein hydrolysate and molecular docking study. Biocatal Agric Biotechnol, 42. https://doi.org/10.1016/j.bcab.2022.102367
								_	DPPH radical scavenging ability (IC50)	70.83 ± 1.48 μg/mL
								peroxiredoxins	_	_			molecular docking: PDB ID 3MNG (Autodock Vina)
						AKPGVY	antioxidant	_	ABTS radical scavenging activity (IC50)	34.32 ± 2.37 μg/mL
								_	DPPH radical scavenging ability (IC50)	58.50 ± 2.10 μg/mL
								peroxiredoxins	_	_			molecular docking: PDB ID 3MNG (Autodock Vina)
	Defatted pupae powder	enzymatic proteolysis (pepsin)	in vitro/ in silico	in silico: Not refered	LC-MS/MS	LPPEHDWR	antidiabetic	DPP-IV	DPP-IV inhibition (IC50)	261.17 μM	_	_	molecular docking:PDB ID 2RIP (pepATTRACT)	Luo et al. (2022). Exploration of Dipeptidyl Peptidase-IV (DPP-IV) Inhibitory Peptides from Silkworm Pupae (Bombyx mori) Proteins Based on in Silico and in Vitro Assessments. J Agric Food Chem, 70(12), 3862-3871. https://doi.org/10.1021/acs.jafc.1c08225
		enzymatic proteolysis (bromelain)				LPAVTIR	antidiabetic	DPP-IV	DPP-IV inhibition (IC50)	92.47 μM	_	_
	actin sequence (ACT1_BOMMO)	_	in vitro/in silico	in silico: PeptideCutter (pepsin, trypsin and α-chymotrypsin (a))	_	EG	antihypertensive	ACE	_	_	_	_	ACE inhibition (IC50) 10000 μM (ACE inhibitory peptide database- Agrotechnology and Food Innovations in Wageningen, the Netherlands)	Vercruysse et al. (2009). Critical evaluation of the use of bioinformatics as a theoretical tool to find high-potential sources of ACE inhibitory peptides. Peptides, 30(3), 575-582. https://doi.org/10.1016/j.peptides.2008.06.027
						DL	antihypertensive	ACE					ACE inhibition (IC50) 2000 μM (ACE inhibitory peptide database- Agrotechnology and Food Innovations in Wageningen, the Netherlands)
						GM	antihypertensive	ACE					ACE inhibition (IC50) 1400 μM (ACE inhibitory peptide database- Agrotechnology and Food Innovations in Wageningen, the Netherlands)
						QK	antihypertensive	ACE					ACE inhibition (IC50) 885 μM (ACE inhibitory peptide database- Agrotechnology and Food Innovations in Wageningen, the Netherlands)
Gryllodes sigillatu (tropical banded cricket)	whole insect	Raw	in vitro	in vitro (a-amylase, pepsin, pancreatin (a))	LC-MS	IIAPPER	antioxidant	_	ABTS radical scavenging activity (IC50)	15.62 mg/mL	_	_	_	Zielińska et al. (2018). Identification of antioxidant and anti-inflammatory peptides obtained by simulated gastrointestinal digestion of three edible insects species (Gryllodes sigillatus, Tenebrio molitor, Schistocerca gragaria). Int J Food Sci, 53(11), 2542-2551. https://doi.org/10.1111/ijfs.13848
								_	DPPH radical scavenging ability (IC50)	1.01 mg/mL
								_	Fe2+ chelating activity (EC50)	0.142 mg/mL
								_	Reducing power (Abs700)	0.148
							anti-inflammatory	lipoxygenase (LOX)	LOX inhibition (IC50)	8.21 mg/mL
								cyclooxygenase-2 (COX)	COX inhibition (IC50)	8.16 mg/mL
		Boiled				LAPSTIK	antioxidant	_	ABTS radical scavenging activity (IC50)	15.69 mg/mL
								_	DPPH radical scavenging ability (IC50)	0.66 mg/mL
								_	Fe2+ chelating activity (EC50)	0.456 mg/mL
								_	Reducing power (Abs700)	0.164
							anti-inflammatory	lipoxygenase (LOX)	LOX inhibition (IC50)	12.3 mg/mL
								cyclooxygenase-2 (COX)	COX inhibition (IC50)	8.39 mg/mL
		Baked				VAPEEHPV	antioxidant	_	ABTS radical scavenging activity (IC50)	3.49 mg/mL
								_	DPPH radical scavenging ability (IC50)	0.29 mg/mL
								_	Fe2+ chelating activity (EC50)	0.155 mg/mL
								_	Reducing power (Abs700)	0.157
							anti-inflammatory	lipoxygenase (LOX)	LOX inhibition (IC50)	7.56 mg/mL
								cyclooxygenase-2 (COX)	COX inhibition (IC50)	8.61 mg/mL
		Protein extract				KVEGDLK	antioxidant	_	ABTS radical scavenging activity (IC50)	2.88 mg/mL
								_	DPPH radical scavenging ability (IC50)	8.73 mg/mL
								_	Fe2+ chelating activity (EC50)	0.122 mg/mL
								_	Reducing power (Abs700)	0.184
							anti-inflammatory	lipoxygenase (LOX)	LOX inhibition (IC50)	10.08 mg/mL
								cyclooxygenase-2 (COX)	COX inhibition (IC50)	8.43 mg/mL
	whole insect	enzymatic proteolysis (alcalase)	in vitro/in silico	in vitro (pepsin, pancreatin (a))	LC–MS/MS	YKPRP	antihypertensive	ACE	angiotensin-converting enzyme (ACE) inhibition	1.922 µg/mL	_	_	BIOPEP-UWM Database of Bioactive Peptides; molecular docking :PDB ID 108A (Auto Dock Vina)	Hall et al. (2020). Identification and Characterization of Edible Cricket Peptides on Hypertensive and Glycemic In Vitro Inhibition and Their Anti-Inflammatory Activity on RAW 264.7 Macrophage Cells. Nutrients, 12(11). https://doi.org/10.3390/nu12113588
						PHGAP
						VGPPQ
	whole insect	raw	in vitro	in vitro (pepsin, pancreatin (a))	LC-MS	IIAPPER	antihypertensive	ACE	ACE inhibition (IC50)	6.93 ± 0.05 µg/mL	_	_	_	Zielińska et al. (2020). Evaluation of ACE, α-glucosidase, and lipase inhibitory activities of peptides obtained by in vitro digestion of selected species of edible insects. Eur Food Res Technol, 246(7), 1361-1369. https://doi.org/10.1007/s00217-020-03495-y
							anti-obesity	Lipase	Lipase inhibition (IC50)	49.44 ± 0.2 µg/mL
							antidiabetic	α-Glucosidase	α-Glucosidase inhibition (IC50)	22.86 ± 0.5 µg/mL
		boiled				LAPSTIK	antihypertensive	ACE	ACE inhibition (IC50)	11.14 ± 0.08
							anti-obesity	Lipase	Lipase inhibition (IC50)	104.95 ± 0.6
							antidiabetic	α-Glucosidase	α-Glucosidase inhibition (IC50)	45.60 ± 0.7
		Baked				VAPEEHPV	antihypertensive	ACE	ACE inhibition (IC50)	18.85 ± 0.05
							anti-obesity	Lipase	Lipase inhibition (IC50)	100.13 ± 0.1
							antidiabetic	α-Glucosidase	α-Glucosidase inhibition (IC50)	n.d.
		Protein				KVEGDLK	antihypertensive	ACE	ACE inhibition (IC50)	3.67 ± 0.02
							anti-obesity	Lipase	Lipase inhibition (IC50)	115.44 ± 0.3
							antidiabetic	α-Glucosidase	α-Glucosidase inhibition (IC50)	18.37 ± 0.4
Gryllus assimilis (black cricket)	whole insect	enzymatic proteolysis (Flavourzyme and Neutrase)	in vitro	_	nanoLC-ESI-MS/MS	AGDDAPR	antidiabetic	α-amylase	inhibitory activities (%): (1) α-amylase; (2) α-glucosidase; (3) ACE	(1) 55.40 ± 2.93; (2) 17.07 ± 1.32; (3) 37.66 ± 5.64	_	_	bioactivity (BIOPEP database)	de Matos et al. (2022). Production of black cricket protein hydrolysates with α-amylase, α-glucosidase and angiotensin I-converting enzyme inhibitory activities using a mixture of proteases. Biocatal Agric Biotechnol, 39. https://doi.org/10.1016/j.bcab.2022.102276
						APSTIKIKIIAPPER	antidiabetic	α-amylase
						EITALAPSTIKIK	antidiabetic	α-amylase
						Q(-17.03)RPEELPLLR	antidiabetic	α-amylase
						LAMVEA	antidiabetic	α-glucosidase
						LPPPP	antidiabetic	α-glucosidase
						ALLVVW	antidiabetic	α-glucosidase
						DSYPL	antidiabetic	α-glucosidase
						EKEEEFENTR	antidiabetic	DPP-IV
						DGMEVPRTP	antidiabetic	DPP-IV
						YPGDV	antidiabetic	α-glucosidase
						WDDMEK	antioxidant	_
						AFLL	antihypertensive	ACE
						LPLP	antihypertensive	ACE
		enzymatic proteolysis (Flavourzyme and Alcalase)				DM(+15.99)EKIWH	antihypertensive	ACE	inhibitory activities (%): (1) α-amylase; (2) α-glucosidase; (3) ACE	(1) 47.79 ± 0.37; (2) 13.12 ± 0.91; (3) 50.84 ± 3.38
						VFPSIVGRPR	antihypertensive	ACE
						ASTSLEKSY	antihypertensive	ACE
						AGDDAPR	antihypertensive	ACE
						NILFSGTNVAAGKAR	antihypertensive	ACE
						NPEGLLTGRPR	antihypertensive	ACE
						RYDPNRVF	antihypertensive	ACE
						KPYDLGGRMF	antihypertensive	ACE
						YPLDL	antihypertensive	ACE
						WGPTKPP	antihypertensive	ACE
						LPLPL	antidiabetic	DPP-IV
						VGVL	hypocholesterolemic	HMG-CoA reductase
Hermetia illucens (black soldier fly )	fresh larvae	enzymatic proteolysis (alcalase)	in vitro	_	LC-MS/MS	VEEPPKEE	antioxidant	_	(1) DPPH scavenging ability (IC50) (2) Hydroxyl radicals scavenging activity (%); (3) Superoxide radicals scavenging activity (IC50); (4) ABTS radical scavenging activity (%); (5) Reducing power	(1) 0.76 mg/ml; (2) 92.81%; (3) 0.88 mg/ml; (4) 85.67%; (5) 0.975	_	_	_	Zhu et al. (2020). Preparation, antioxidant activity evaluation, and identification of antioxidant peptide from black soldier fly (Hermetia illucens L.) larvae. J Food Biochem, 44(5), Article e13186. https://doi.org/10.1111/jfbc.13186
						EEKNPKATE	antioxidant
						PTTAPSATIN	antioxidant
						VEEPPKEEKNPK	antioxidant
						MAAGTNLLDTK	antioxidant
						ETKNDEASVEQIK	antioxidant
						RPEELGPNK	antioxidant
						FPGGETEALRR	antioxidant
						AGGGGGGGGGGGKNL	antioxidant
						IHKAGGGGGGGGGGGK	antioxidant
						HPERPIPEH	antioxidant
						DQAKAFLEKDNK	antioxidant
						NWDLKEVGGGALP	antioxidant
						SATTAIYMNALL	antioxidant
						KDNEEAEAKPT	antioxidant
						SLGGEMKQTAK	antioxidant
						LTSGSANATGSR	antioxidant
	BSF raised on food waste for 14 days	enzymatic proteolysis (alkaline protease)	in vitro/in silico	_	LC–MS/MS	GYGFGGGAGCLSMDTGAHLNR	antioxidant	_	_	_	_	_	toxicity (ToxinPred ) / allergenicity (AllergenFP) /biactivity (PeptideRanker)	Lu et al. (2022). Probing the antioxidant activity of functional proteins and bioactive peptides in Hermetia illucens larvae fed with food wastes. Sci Rep, 12(1), 2799. https://doi.org/10.1038/s41598-022-06668-9
						AGLQFPVGR	antioxidant
						HFQAPSHIR	antioxidant
						VGIKAPGIIPR	antioxidant
						GFIGPGVDVPAPDMGTGER	antioxidant
						SQINFPIGGPTER	antioxidant
						AVDSLVPIGR	antioxidant
						VVPSANRAMVGIVAGGGRIDKPILK	antioxidant
						GFKDQIQDVFK	antioxidant
						TQLEPPISTPHCAR	antioxidant
						TIRYPDPLIK	antioxidant
						SKIPFNVTPGSEQIR	antioxidant
						RIPFSHDDR	antioxidant
						VLVDGPLTGVPR	antioxidant
						GVEEDWLSAR	antioxidant
						IGGIGTVPVGR	antioxidant
Musca domestica (Housefly)	pupae	enzymatic proteolysis (alcalase)	in vitro	in vitro (pepsin, pancreatin (b))	LC-MS/MS	DFTPVCTTELGR	antioxidant	_	ABTS cation radical scavenging ability (EC50)	0.39 mM	_		_	Sun et al. (2019). Housefly pupae-derived antioxidant peptides exerting neuroprotective effects on hydrogen peroxide-induced oxidative damage in PC12 cells. Molecules, 24(24). https://doi.org/10.3390/molecules24244486
								differentiated rat pheochromocytoma (PC12) cells	(1) MTT assay (2) H2O2 oxidative damage	(1) no cytotoxic effect (2) lower cytoprotective effect
						ARFEELCSDLFR	antioxidant	_	ABTS cation radical scavenging ability (EC50)	0.35 mM		_	_
								differentiated rat pheochromocytoma (PC12) cells	(1) MTT assay (2) H2O2 oxidative damage (3) H2O2-induced ROS accumulation; (4) Mitochondrial Membrane Potential (MMP); (5) Malonaldehyde (MDA) levels; (6) SOD activity	(1) no cytotoxic effect (2) higher cytoprotective effect, reduces cellular apoptosis; (3) reduction of Intracellular ROS; (4) recover the loss of cellular MMP; (5) diminish the increase of MDA levels; (6) attenuates the loss of cellular SOD		_	_
	sequences of the eight major proteins of larvae (Catalase, Glutathione reductase family member, Superoxide, Ferritin, AhpC/TSA family, Antifungal peptide-1, Cytochrome c, Superoxide dismutase [Cu-Zn)	_	in silico	in silico:BIOPEP-UWM (pepsin, trypsin, and chymotrypsin A (a))	_	AF	antidiabetic + antihypertensive	DPP-IV + ACE	_	_	_	_	toxicity (ToxinPred); allergenicity (AllerTOP v.2.0); plasma halflife (PlifePred); BIOPEP-UWM (Bitterness ); molecular docking: PDB ID: 4APJ (ACE), PDB ID: 1WCY (DPP-IV) (HPEPDOCK)	Koh et al. (2022). Discovery of Bifunctional Anti-DPP-IV and Anti-ACE Peptides from Housefly Larval Proteins After In silico Gastrointestinal Digestion. Biointerface Res Appl Chem, 12(4), 4929-4944. https://doi.org/10.33263/briac124.49294944
						GW	antidiabetic + antihypertensive	DPP-IV + ACE
						GY	antidiabetic + antihypertensive	DPP-IV + ACE
						PH	antidiabetic + antihypertensive	DPP-IV + ACE
						VF	antidiabetic + antihypertensive	DPP-IV + ACE
Oecophylla smaragdina (weaver ant)	larvae and pupae	_	in vitro/in silico	in vitro (pepsin,trypsin (a))	LC-MS/MS	FFGT	antihypertensive	ACE	ACE inhibition (IC50)	19.45 ± 1.70 µmol/L	_	_	molecular docking: PDB ID 1O8 (Autodock V.4)	Pattarayingsakul et al. (2017). Angiotensin-converting enzyme inhibitory and antioxidant peptides from digestion of larvae and pupae of Asian weaver ant, Oecophylla smaragdina, Fabricius. J Sci Food Agric, 97(10), 3133-3140. https://doi.org/10.1002/jsfa.8155
						LSRVP	antihypertensive	ACE	ACE inhibition (IC50)	52.73 ± 4.04 µmol/L
						CTKKHKPNC	antioxidant	_	DPPH radical scavenging activity	48.18 ± 2.14 µmol/L
								_	ABTS radical scavenging activity	38.38 ± 0.17 µmol/L
Polyphylla adspersa (white grub larvae)	adult larvae	enzymatic proteolysis: papain	in vitro	_	MALDI-TOF/TOF-MS	YPQSLRWRAK	antioxidant	adenocarcinoma human alveolar basal epithelial cells (A549)	MTT (viability of cells)	99.5 to 95.6%	_	_	_	Khajepour-Zaveh et al. (2020). Antioxidant enzyme regulating and intracellular ROS scavenging capacities of two novel bioactive peptides from white grub larvae (Polyphylla adstpersa) hydrolysate in A549 cells. Med Chem Res, 29(11), 2039-2049. https://doi.org/10.1007/s00044-020-02623-3
									SOD activity	raise (9.54 U/mg)
									CAT activity	raise (0.40 U/mg)
									GPx activity	raise (157.72 U/mg)
									ROS production	25.14 % reduction
								human umbilical vein endothelial cells (HUVECs)	MTT (viability of cells)	no significant cytotoxic effect
								human red blood cells	Hemolysis	0.015
						LPLFFYDVRP	antioxidant	adenocarcinoma human alveolar basal epithelial cells (A549)	MTT (viability of cells)	99.3 to 94.1%
									SOD activity	raise (13.24 U/mg)
									CAT activity	raise (0.48 U/mg)
									GPx activity	raise (87.34 U/mg)
									ROS production	12.84% reduction
								human umbilical vein endothelial cells (HUVECs)	MTT (viability of cells)	no significant cytotoxic effect
								human red blood cells	Hemolysis	0.017
Schistocerca gregaria (desert locust)	whole insect	Raw	in vitro	in vitro (a-amylase, pepsin, pancreatin (a))	LC-MS	GKDAVIV	antioxidant	_	ABTS radical scavenging activity (IC50)	1.97 mg/mL	_	_	_	Zielińska et al. (2018). Identification of antioxidant and anti-inflammatory peptides obtained by simulated gastrointestinal digestion of three edible insects species (Gryllodes sigillatus, Tenebrio molitor, Schistocerca gragaria). Int J Food Sci, 53(11), 2542-2551. https://doi.org/10.1111/ijfs.13848
								_	DPPH radical scavenging ability (IC50)	1.3 mg/mL
								_	Fe2+ chelating activity (EC50)	0.127 mg/mL
								_	Reducing power (Abs700)	0.148
							anti-inflammatory	lipoxygenase (LOX)	LOX inhibition (IC50)	8.95 mg/mL
								cyclooxygenase-2 (COX)	COX inhibition (IC50)	8.91 mg/mL
		Boiled				AIGVGAIER	antioxidant	_	ABTS radical scavenging activity (IC50)	1.28 mg/mL
								_	DPPH radical scavenging ability (IC50)	0.51 mg/mL
								_	Fe2+ chelating activity (EC50)	0.101 mg/mL
								_	Reducing power (Abs700)	0.142
							anti-inflammatory	lipoxygenase (LOX)	LOX inhibition (IC50)	20.29 mg/mL
								cyclooxygenase-2 (COX)	COX inhibition (IC50)	8.96 mg/mL
		Baked				FDPFPK	antioxidant	_	ABTS radical scavenging activity (IC50)	0.08 mg/mL
								_	DPPH radical scavenging ability (IC50)	0.35 mg/mL
								_	Fe2+ chelating activity (EC50)	0.137 mg/mL
								_	Reducing power (Abs700)	0.204
							anti-inflammatory	lipoxygenase (LOX)	LOX inhibition (IC50)	2.85 mg/mL
								cyclooxygenase-2 (COX)	COX inhibition (IC50)	7.4 mg/mL
		Protein extract				YETGNGIK	antioxidant	_	ABTS radical scavenging activity (IC50)	2.96 mg/mL
								_	DPPH radical scavenging ability (IC50)	1.4 mg/mL
								_	Fe2+ chelating activity (EC50)	0.257 mg/mL
								_	Reducing power (Abs700)	0.173
							anti-inflammatory	lipoxygenase (LOX)	LOX inhibition (IC50)	7.56 mg/mL
								cyclooxygenase-2 (COX)	COX inhibition (IC50)	8.83 mg/mL
	full adult insect	raw	in vitro	in vitro (pepsin, pancreatin (a))	LC-MS	GKDAVIV	antihypertensive	ACE	ACE inhibition (IC50)	12.82 ± 0.02 µg/mL	_	_	_	Zielińska et al. (2020). Evaluation of ACE, α-glucosidase, and lipase inhibitory activities of peptides obtained by in vitro digestion of selected species of edible insects. Eur Food Res Technol, 246(7), 1361-1369. https://doi.org/10.1007/s00217-020-03495-y
							anti-obesity	Lipase	Lipase inhibition (IC50)	53.17 ± 0.2 µg/mL
							antidiabetic	α-Glucosidase	α-Glucosidase inhibition (IC50)	15.94 ± 0.1 µg/mL
		boiled				AIGVGAIER	antihypertensive	ACE	ACE inhibition (IC50)	14.43 ± 0.022 µg/mL
							anti-obesity	Lipase	Lipase inhibition (IC50)	49.95 ± 0.2 µg/mL
							antidiabetic	α-Glucosidase	α-Glucosidase inhibition (IC50)	13.04 ± 0.2 µg/mL
		Baked				FDPFPK	antihypertensive	ACE	ACE inhibition (IC50)	79.25 ± 0.04 µg/mL
							anti-obesity	Lipase	Lipase inhibition (IC50)	96.75 ± 0.2 µg/mL
							antidiabetic	α-Glucosidase	α-Glucosidase inhibition (IC50)	5.95 ± 0.1 µg/mL
		Protein				YETGNGIK	antihypertensive	ACE	ACE inhibition (IC50)	3.25 ± 0.09 µg/mL
							anti-obesity	Lipase	Lipase inhibition (IC50)	94.91 ± 0.1 µg/mL
							antidiabetic	α-Glucosidase	α-Glucosidase inhibition (IC50)	n.d.
Spodoptera littoralis ( cotton leafworm)	Larvae	_	in vitro	in vitro (pepsin, trypsin and α-chymotrypsin (a))	automated Edman	AVF	antihypertensive	ACE	ACE inhibition (IC50)	2123 μM	_	_	_	Vercruysse et al. (2008). Purification and identification of an angiotensin I converting enzyme (ACE) inhibitory peptide from the gastrointestinal hydrolysate of the cotton leafworm, Spodoptera littoralis. Process Biochemistry, 43(8), 900-904. https://doi.org/10.1016/j.procbio.2008.04.014
	synthesized peptides AVF and VF	_	in vitro/ in vivo/ in silico	in vitro (pepsin, trypsin and α-chymotrypsin (b))	_	AVF	antihypertensive	ACE	ACE inhibition (IC50)	1374-1430 μM	_	_	molecular docking: PDB ID 1UZF (InsightII)	Vercruysse et al. (2010). Ala-Val-Phe and Val-Phe: ACE inhibitory peptides derived from insect protein with antihypertensive activity in spontaneously hypertensive rats. Peptides, 31(3), 482-488. https://doi.org/10.1016/j.peptides.2009.05.029
								thoracic aortic rings from male Wistar rats	ACE inhibition	No inhibitory activity
								spontaneously hypertensive rats	_	_	antihypertensive activity	exert antihypertensive activity
						VF	antihypertensive	ACE	ACE inhibition (IC50)	120-144 μM	_	_
								thoracic aortic rings from male Wistar rats	ACE inhibition	inhibitory activity	_	_
								spontaneously hypertensive rats	_	_	antihypertensive activity	exert higher antihypertensive activity
Tenebrio molitor (Mealworm)	larva flour	enzymatic proteolysis: alcalase	in vitro/in vivo	_	UPLC-MS/MS	YAN	antihypertensive	ACE	ACE inhibition (IC50)	0.017 mg/mL	_	_	_	Dai et al. (2013). Angiotensin I-converting enzyme (ACE) inhibitory peptide derived from Tenebrio molitor (L.) larva protein hydrolysate. Eur Food Res Technol, 236(4), 681-689. https://doi.org/10.1007/s00217-013-1923-z
						protein fraction	antihypertensive	ACE	ACE inhibition (IC50)	0.23 mg/mL	_	_
								spontaneously hypertensive rats	_	_	antihypertensive activity	significant reduction of systolic blood pressure
	larvae	_	in vitro/in silico	in vitro (pepsin and trypsin (a))	LC–MS/MS	SLVDAIGMGP	antithrombotic	thrombin exosite 1	antithrombotic activity	0.2866	_	_	toxicity (Toxin Pred ); bioactivity (Peptide Ranker); molecular docking: PDB ID 2BVR (Discovery Studio 2.5)	Chen et al. (2019). Identification and in silico analysis of antithrombotic peptides from the enzymatic hydrolysates of Tenebrio molitor larvae. Eur Food Res Technol, 245(12), 2687-2695. https://doi.org/10.1007/s00217-019-03381-2
						AGFAGDDAPR	antithrombotic				_	_
	mealworm power	enzymatic proteolysis: alcalase	in vitro	_	LC-MS/MS	AKKHKE	antioxidant (hepatoprotective against ROS-induced cytotoxicity)	AML12 mouse hepatocytes	H2O2-induced cytotoxicity	protective effect against H2O2-induced cytotoxicity	_	_	_	Cho et al. (2020). Novel hepatoprotective peptides derived from protein hydrolysates of mealworm (Tenebrio molitor). Food Res Int, 133. https://doi.org/10.1016/j.foodres.2020.109194
						LE	antioxidant (hepatoprotective against ROS-induced cytotoxicity)	AML12 mouse hepatocytes	H2O2-induced cytotoxicity	high protective effect against H2O2-induced cytotoxicity; increased mRNA expression of Gclc, Gclm, HO-1; nuclear translocation of Nrf2	_	_
	larvae	_	in vitro/in silico	in vitro ( pepsin, trypsin and α-chymotrypsin (a))	LC-HRMS/MS	QGLGY	antihypertensive	ACE	ACE inhibition (IC50)	264 µM	_	_	molecular docking: PDB ID 1O86 (Glide)	Brai et al. (2022). Proteins from Tenebrio molitor: An interesting functional ingredient and a source of ACE inhibitory peptides [Article]. Food Chem, 393. https://doi.org/10.1016/j.foodchem.2022.133409
						NIKY	antihypertensive	ACE	ACE inhibition (IC50)	52.2 µM
						HILG	antihypertensive	ACE	ACE inhibition (IC50)	2.82 mM
						YAN* (target aproach)	antihypertensive	ACE	ACE inhibition (IC50)	172.1 µM
	larvae	Raw	in vitro	in vitro (a-amylase, pepsin, pancreatin (a))	LC-MS	NYVADGLG	antioxidant	_	ABTS radical scavenging activity (IC50)	3.71 mg/mL	_	_	_	Zielińska et al. (2018). Identification of antioxidant and anti-inflammatory peptides obtained by simulated gastrointestinal digestion of three edible insects species (Gryllodes sigillatus, Tenebrio molitor, Schistocerca gragaria). Int J Food Sci, 53(11), 2542-2551. https://doi.org/10.1111/ijfs.13848
								_	DPPH radical scavenging ability (IC50)	0.99 mg/mL
								_	Fe2+ chelating activity (EC50)	0.198 mg/mL
								_	Reducing power (Abs700)	0.161
							anti-inflammatory	lipoxygenase (LOX)	LOX inhibition (IC50)	9.27 mg/mL
								cyclooxygenase-2 (COX)	COX inhibition (IC50)	9.75 mg/mL
		Boiled				AAAPVAVAK	antioxidant	_	ABTS radical scavenging activity (IC50)	0.94 mg/mL
								_	DPPH radical scavenging ability (IC50)	1.02 mg/mL
								_	Fe2+ chelating activity (EC50)	0.108 mg/mL
								_	Reducing power (Abs700)	0.139
							anti-inflammatory	lipoxygenase (LOX)	LOX inhibition (IC50)	8.36 mg/mL
								cyclooxygenase-2 (COX)	COX inhibition (IC50)	9.02 mg/mL
		Baked				YDDGSYKPH	antioxidant	_	ABTS radical scavenging activity (IC50)	1.02 mg/mL
								_	DPPH radical scavenging ability (IC50)	1.91 mg/mL
								_	Fe2+ chelating activity (EC50)	0.107 mg/mL
								_	Reducing power (Abs700)	0.16
							anti-inflammatory	lipoxygenase (LOX)	LOX inhibition (IC50)	6.49 mg/mL
								cyclooxygenase-2 (COX)	COX inhibition (IC50)	8.07 mg/mL
		Protein extract				AGDDAPR	antioxidant	_	ABTS radical scavenging activity (IC50)	1.89 mg/mL
								_	DPPH radical scavenging ability (IC50)	1.83 mg/mL
								_	Fe2+ chelating activity (EC50)	n.d
								_	Reducing power (Abs700)	0.153
							anti-inflammatory	lipoxygenase (LOX)	LOX inhibition (IC50)	7.03 mg/mL
								cyclooxygenase-2 (COX)	COX inhibition (IC50)	9.01 mg/mL
	larvae	raw	in vitro	in vitro (pepsin, pancreatin (a))	LC-MS	NYVADGLG	antihypertensive	ACE	ACE inhibition (IC50)	12.09 ± 0.08 µg/mL	_	_	_	Zielińska et al. (2020). Evaluation of ACE, α-glucosidase, and lipase inhibitory activities of peptides obtained by in vitro digestion of selected species of edible insects. Eur Food Res Technol, 246(7), 1361-1369. https://doi.org/10.1007/s00217-020-03495-y
							anti-obesity	Lipase	Lipase inhibition (IC50)	115.59 ± 0.1 µg/mL
							antidiabetic	α-Glucosidase	α-Glucosidase inhibition (IC50)	20.37 ± 0.2 µg/mL
		boiled				AAAPVAVAK	antihypertensive	ACE	ACE inhibition (IC50)	8.31 ± 0.02 µg/mL
							anti-obesity	Lipase	Lipase inhibition (IC50)	57.69 ± 0.4 µg/mL
							antidiabetic	α-Glucosidase	α-Glucosidase inhibition (IC50)	10.92 ± 0.2 µg/mL
		Baked				YDDGSYKPH	antihypertensive	ACE	ACE inhibition (IC50)	5.81 ± 0.02 µg/mL
							anti-obesity	Lipase	Lipase inhibition (IC50)	117.94 ± 0.2 µg/mL
							antidiabetic	α-Glucosidase	α-Glucosidase inhibition (IC50)	n.d.
		Protein				AGDDAPR	antihypertensive	ACE	ACE inhibition (IC50)	8.34 ± 0.02 µg/mL
							anti-obesity	Lipase	Lipase inhibition (IC50)	77.46 ± 0.8 µg/mL
							antidiabetic	α-Glucosidase	α-Glucosidase inhibition (IC50)	19.47 ± 0.2 µg/mL
	Sequences of five muscle proteins (actin-like [UniProt ID: S5M0Y7], alpha-actinin-4 [UniProt ID: E0VM19], calponin [UniProt ID: D2A180], tropomyosin 2 [UniProt ID: V5JDH8] and troponin T [UniProt ID: D3TS62]) and three non-muscle proteins (12-kDa hemolymph protein B [UniProt ID: Q7YWD7], 13-kDa hemolymph protein A [UniProt ID: Q7YWD2] and 28-kDa desiccation stress protein [UniProt ID: Q27013])	papain	in silico	_	_	PKWF	anti-SARS-CoV-2	SARS-CoV-2 spike glycoprotein	_	_	_	_	toxicity (ToxinPred) / allergenicity (AllerTOP) /PeptideRanker (biactivity)/ antiviral (Meta-iAVP) / binding energy (∆∆G) (BUDE Alanine Scan) / molecular docking: PDB ID 6LZG (SARS-CoV-2 spike glycoprotein); PDB ID: 6LU7 (SARS-CoV-2 main protease); PDB ID: 6WX4 (SARS-CoV-2 papain-like protease) (HPEPDOCK)	Ong et al. (2021). Multi-target anti-sars-cov-2 peptides from mealworm proteins: An in silico study. Malaysian J Biochem Mol Biol, 24(1), 83-91. https://www.scopus.com/inward/record.uri?eid=2-s2.0-85106974150&partnerID=40&md5=ac8c8fc26e95e3eeb0e81f7bc3b9aa83
								SARS-CoV-2 main protease
								SARS-CoV-2 papain-like protease
		subtilisin				VHRKCF	anti-SARS-CoV-2	SARS-CoV-2 spike glycoprotein
								SARS-CoV-2 main protease
								SARS-CoV-2 papain-like protease
	larvae	Ultrasound pretreatment followed by enzymatic proteolysis (subtilisin and Flavourzym)	in vitro/in silico	_	UHPLC–MS/MS	APVAH	antidiabetic	DPP-IV	DPP-IV inhibition (IC50)	2.58 ± 0.09 mg/mL	_	_	bioactivity (Peptide Ranker) / cell penetrating (CPPpred)	Rivero-Pino et al. (2021). Identification of novel dipeptidyl peptidase IV and α-glucosidase inhibitory peptides from Tenebrio molitor. Food Funct, 12(2), 873-880. https://doi.org/10.1039/d0fo02696d
						AVTTK	antidiabetic	DPP-IV
						AAGAPP	antidiabetic	DPP-IV
						SLAPK	antidiabetic	DPP-IV
						VHCSE	antidiabetic	DPP-IV
						PALLL	antidiabetic	DPP-IV
						PAALST	antidiabetic	DPP-IV
		Ultrasound pretreatment followed by enzymatic proteolysis (subtilisin and trypsin)				AR	antidiabetic	α-glucosidase	α-glucosidase inhibition (IC50)	0.91 ± 0.03 mg/mL
						CSR	antidiabetic	α-glucosidase
						ATAL	antidiabetic	α-glucosidase
						RVGS	antidiabetic	α-glucosidase
						AGGP	antidiabetic	α-glucosidase
						APYF	antidiabetic	α-glucosidase
Legend:														* Not retrieved from the databases search
A549- adenocarcinomic human alveolar basal epithelial cells
AAPH - 2,2'-azobis (2-amidinopropane) dihydrochloride
ABTS - 2,2′-azinobis-(3-ethylbenzothiazoline-6-sulfonic acid)
ACE - angiotensin-converting enzyme
AGAP - analgesic-antitumor peptide
AML12 - alpha mouse liver 12 cell line
CAT – catalase
Con A - concanavalin A
COX - cyclooxygenase-2
DPP-IV - dipeptidyl peptidase-IV
DPPH - 2,2′-diphenyl-1-picrylhydrazyl
GI - gastrointestinal
GPx - glutathione peroxidase
H2O2 - hydrogen peroxide
HepG2 - Human hepatoma cell line
HMG-CoA - 3-hydroxy-3-methylglutaryl coenzyme A
HUVECs - human umbilical vein endothelial cells
IC50 - half maximal inhibitory concentration
ICR - imprinting control region
LF- raw larvae flour
LOX - lipoxygenase
LPS – lipopolysaccharide
MDA – malonaldehyde
MMP - mitochondrial membrane potential
PC12 - rat pheochromocytoma cells
PE - protein extract
ROS - reactive oxygen species
SARS-CoV-2 - Severe Acute Respiratory Syndrome Coronavirus type 2
SOD - superoxide dismutase
